# Supplementary material for: Eltrombopag for Adults and Children with Immune-Refractory Thrombocytopenic Purpura: A Systematic Review
Source: J Clin Med. 2023 Jun 6;12(12):3872. doi: 10.3390/jcm12123872 (PMC10299452; doi:10.3390/jcm12123872)
Supplement: Supplementary file 1 [file jcm-12-03872-s001.zip]

Archive with 1 entries (1 files):
- jcm-2344591-supplementary.pdf
